# Supplementary material for: Contrasting Soil Bacterial Community, Diversity, and Function in Two Forests in China
Source: Front Microbiol. 2018 Jul 31;9:1693. doi: 10.3389/fmicb.2018.01693 (PMC6080587; doi:10.3389/fmicb.2018.01693)
Supplement: Supplementary file 1 [file Table_1.XLSX]

## Sheet: Sheet1
Functional groups related to the carbon and nitrogen cycle
	BS1.10	BD1.10	BM1.10	BJ1.10	BS2.10	BD2.10	BM2.10	BJ2.10	BS3.10	BD3.10	BM3.10	BJ3.10	BS4.10	BD4.10	BM4.10	BJ4.10	BS5.10	BD5.10	BM5.10	BJ5.10	HS3.10	HD3.10	HM3.10	HJ3.10	HS4.10	HD4.10	HM4.10	HJ4.10	HS5.10	HD5.10	HM5.10	HJ5.10	HS6.10	HD6.10	HM6.10	HJ6.10	HS8.10	HD8.10	HM8.10	HJ8.10
N cyles
aerobic_ammonia_oxidation	0.005578	0.001965	0.004234	0.004114	0.004389	0.005452	0.004863	0.004348	0.003346	0.006095	0.001933	0.00892	0.003515	0.008592	0.007179	0.00365	0.005192	0.011267	0.00797	0.004516	0.002142	0.001908	0.001564	0.001365	0.002905	0.001695	0.002336	0.001357	0.005221	0.004816	0.00449	0.002199	0.004616	0.006388	0.003278	0.00481	0.001481	0.001867	0.002035	0.002101
aerobic_nitrite_oxidation	0.004263	0.001352	0.002736	0.002212	0.002769	0.003523	0.003111	0.001597	0.001874	0.002871	0.002126	0.002866	0.002136	0.006456	0.00271	0.001527	0.003417	0.003308	0.00901	0.000917	0.001471	0.001418	0.000933	0.000824	0.002831	0.001356	0.002208	0.000839	0.001945	0.002809	0.002009	0.000851	0.002258	0.003219	0.002061	0.001595	0.000825	0.001438	0.000775	0.000545
nitrate_denitrification	0.000952	0.000317	0.000404	0.001023	0.000962	0.001189	0.00106	0.000712	0.000712	0.001294	0.000314	0.001626	0.000534	0.001091	0.001172	0.001121	0.000967	0.00273	0.001151	0.001297	0.000155	0.000171	0.000151	0.000103	0.000621	0.000218	0.000205	0.000296	0.000282	0.000351	0.000422	0.000307	0.000471	0.000421	0.000298	0.000249	0.000243	0.000277	0.000824	0.000285
nitrate_reduction	0.005828	0.018423	0.007541	0.005422	0.004412	0.007741	0.006384	0.004937	0.007213	0.006401	0.003334	0.014952	0.006295	0.006247	0.004517	0.005726	0.006698	0.006015	0.007859	0.004404	0.004696	0.006847	0.004843	0.004173	0.004693	0.007167	0.005955	0.005504	0.004044	0.005944	0.005011	0.010097	0.005608	0.005769	0.002558	0.012387	0.007864	0.002472	0.006252	0.002334
nitrate_respiration	0.001701	0.002303	0.001189	0.001974	0.00122	0.001997	0.002074	0.001965	0.001329	0.001671	0.000483	0.002545	0.002136	0.001672	0.001831	0.001455	0.001529	0.00347	0.001948	0.001632	0.000955	0.001198	0.001539	0.000876	0.001291	0.003341	0.001052	0.00348	0.00064	0.001304	0.001166	0.006006	0.001166	0.000891	0.000695	0.00167	0.001189	0.000732	0.004192	0.000441
nitrification	0.009841	0.003317	0.00697	0.006326	0.007158	0.008975	0.007975	0.005944	0.00522	0.008966	0.004059	0.011786	0.00565	0.015048	0.009889	0.005177	0.008609	0.014576	0.01698	0.005433	0.003612	0.003326	0.002497	0.002189	0.005736	0.003051	0.004543	0.002197	0.007166	0.007625	0.006499	0.003051	0.006874	0.009606	0.005339	0.006405	0.002306	0.003304	0.002811	0.002645
nitrite_ammonification	0.000204	0.001711	9.5e-05	0.00088	4.7e-05	0.000202	0.00053	0.0014	0.000451	7.1e-05	4.8e-05	0.000128	0.001579	0.000232	0.000195	0.000119	0.000292	0.000486	0.000199	0.000246	0.000103	0.000171	0.001186	0.000438	0.000323	0.002833	0.000154	0.002443	0.000128	0.000301	0.000422	0.005061	0.000496	0.000248	0.000124	0.000199	0.000922	0.000277	0.002035	7.8e-05
nitrite_denitrification	0.000952	0.000317	0.000404	0.001023	0.000962	0.001189	0.00106	0.000712	0.000712	0.001294	0.000314	0.001626	0.000534	0.001091	0.001172	0.001121	0.000967	0.00273	0.001151	0.001297	0.000155	0.000171	0.000151	0.000103	0.000621	0.000218	0.000205	0.000296	0.000282	0.000351	0.000422	0.000307	0.000471	0.000421	0.000298	0.000249	0.000243	0.000277	0.000824	0.000285
nitrite_respiration	0.001156	0.002028	0.0005	0.001903	0.001009	0.001391	0.00159	0.002112	0.001163	0.001365	0.000362	0.001754	0.002113	0.001324	0.001367	0.001241	0.001259	0.003216	0.00135	0.001543	0.000258	0.000342	0.001337	0.000541	0.000944	0.003051	0.000359	0.00274	0.00041	0.000652	0.000843	0.005368	0.000968	0.000668	0.000422	0.000449	0.001165	0.000555	0.002859	0.000363
nitrogen_fixation	0.022064	0.014345	0.018841	0.01924	0.024994	0.021315	0.017148	0.024145	0.021829	0.026923	0.025513	0.037348	0.017574	0.021318	0.022293	0.020948	0.0205	0.016843	0.015209	0.025129	0.012721	0.012056	0.011352	0.010922	0.015247	0.011017	0.010191	0.010958	0.01441	0.014998	0.012328	0.008608	0.015137	0.018495	0.017779	0.010568	0.017477	0.024796	0.017955	0.012604
nitrogen_respiration	0.001701	0.002303	0.001189	0.002259	0.00122	0.001997	0.002074	0.002333	0.001329	0.001671	0.000483	0.002545	0.002136	0.001672	0.001831	0.001479	0.001529	0.00347	0.001948	0.001632	0.000955	0.001198	0.001589	0.000876	0.001291	0.003341	0.001052	0.00427	0.00064	0.001304	0.001166	0.007449	0.001166	0.000891	0.000695	0.00167	0.001189	0.000757	0.004822	0.000441
nitrous_oxide_denitrification	0.000952	0.000317	0.000404	0.001023	0.000962	0.001189	0.00106	0.000712	0.000712	0.001294	0.000314	0.001626	0.000534	0.001091	0.001172	0.001121	0.000967	0.00273	0.001151	0.001297	0.000155	0.000171	0.000151	0.000103	0.000621	0.000218	0.000205	0.000296	0.000282	0.000351	0.000422	0.000307	0.000471	0.000421	0.000298	0.000249	0.000243	0.000277	0.000824	0.000285
C clyes
methanol_oxidation	0.000159	4.2e-05	0.00019	0.000357	0.000141	0.000135	0.000161	0	0.000142	2.4e-05	0.000169	0.00015	0.000111	0.000627	0.000147	0.000119	0.000112	0.000509	8.9e-05	0.000268	5.2e-05	2.4e-05	2.5e-05	7.7e-05	2.5e-05	7.3e-05	2.6e-05	0.000148	7.7e-05	0.0001	0.000149	0.000142	9.9e-05	0	0.000298	7.5e-05	0	2.5e-05	0.000218	0
methanotrophy	0.000204	0.000317	0.000381	0.000523	0.000352	0.000292	0.000484	0.000442	0.000569	0.000235	0.000435	6.4e-05	0.000111	9.3e-05	0.000195	0.000358	0.00018	0.000301	0.000155	0.000268	0.000129	0.000122	0.000101	7.7e-05	0.000199	0.000169	0.000154	0.000173	0.000102	0.000251	0.000174	0.000189	0.000347	9.9e-05	0.000174	0.000125	9.7e-05	2.5e-05	2.4e-05	0.000104
methylotrophy	0.000363	0.000359	0.000571	0.00088	0.000493	0.000426	0.000645	0.000442	0.000712	0.000259	0.000604	0.000214	0.000222	0.00072	0.000342	0.000477	0.000292	0.00081	0.000244	0.000537	0.000181	0.000147	0.000126	0.000155	0.000223	0.000242	0.00018	0.000321	0.000179	0.000351	0.000322	0.000331	0.000447	9.9e-05	0.000472	0.000199	9.7e-05	5e-05	0.000242	0.000104
phototrophy	0.0022	0.001183	0.001451	0.002901	0.001971	0.002019	0.001844	0.001498	0.002183	0.002212	0.001329	0.00216	0.002047	0.002369	0.002588	0.00303	0.002315	0.00428	0.002479	0.002213	0.001884	0.001369	0.001387	0.001108	0.002235	0.001768	0.001643	0.001481	0.002099	0.002107	0.001662	0.001159	0.002084	0.001708	0.00144	0.001371	0.001456	0.001841	0.001454	0.001323
photoautotrophy	0.00161	0.000908	0.001285	0.002568	0.001432	0.001503	0.001544	0.001204	0.001827	0.001742	0.001087	0.00184	0.001424	0.001556	0.0021	0.002362	0.001686	0.00354	0.00197	0.001766	0.001032	0.000734	0.000883	0.000644	0.001564	0.001138	0.001104	0.000888	0.001101	0.001104	0.001017	0.000709	0.001315	0.000966	0.000894	0.000573	0.000825	0.000807	0.000436	0.000882
anoxygenic_photoautotrophy_H2_oxidizing	4.5e-05	0	2.4e-05	2.4e-05	4.7e-05	0	0	2.5e-05	2.4e-05	7.1e-05	0	0	4.4e-05	0	0	2.4e-05	0	4.6e-05	2.2e-05	0	7.7e-05	7.3e-05	5e-05	0	5e-05	0.000121	2.6e-05	4.9e-05	0.000102	5e-05	5e-05	0	0	0	5e-05	2.5e-05	4.9e-05	0	0	2.6e-05
anoxygenic_photoautotrophy_S_oxidizing	0.00093	0.000275	0.000404	0.001023	0.000962	0.001122	0.001037	0.000712	0.000712	0.001294	0.000314	0.001583	0.000534	0.001091	0.001123	0.001121	0.000967	0.002684	0.001151	0.001297	0.000155	0.000171	0.000151	0.000103	0.000621	0.000194	0.000205	0.000222	0.000282	0.000351	0.000422	0.00026	0.000471	0.000421	0.000298	0.000249	0.000243	0.000277	0.000242	0.000285
anoxygenic_photoautotrophy	0.000975	0.000275	0.000428	0.001046	0.001009	0.001122	0.001037	0.000737	0.000736	0.001365	0.000314	0.001583	0.000578	0.001091	0.001123	0.001145	0.000967	0.00273	0.001173	0.001297	0.000232	0.000245	0.000202	0.000103	0.00067	0.000315	0.000231	0.000271	0.000384	0.000401	0.000471	0.00026	0.000471	0.000421	0.000348	0.000274	0.000291	0.000277	0.000242	0.000311
